# Supplementary material for: Stability and resilience of the intestinal microbiota in children in daycare – a 12 month cohort study
Source: BMC Microbiol. 2018 Dec 22;18:223. doi: 10.1186/s12866-018-1367-5 (PMC6303881; doi:10.1186/s12866-018-1367-5)
Supplement: Supplementary file 1 — Figure S1. Rarefaction analysis of the species richness. Rarefaction curves showed a trend of an increasing diversity over time. Rarefaction curves were calculated for both observed richness and Shannon diversity index, grouped by time-point and with bars indicating standard deviations. The observed richness did not reach saturation before 20,000 reads, whereas the H′ reaches a maximum after 1000 reads (XLSX 20 kb) [file 12866_2018_1367_MOESM1_ESM.xlsx]

## Sheet: Supplementary table 1
Parameters	R^2	p-value
Bray-Curtis
Separately
Age at sampling	0.076	0.001
Travelling	0.021	0.002
Diarrhoea	0.014	0.015
Antibiotics	0.013	0.022
Together
Age_at_sampling	0.076	0.001
Travelling	0.018	0.002
Diarrhoea	0.012	0.014
Antibiotics	0.007	0.224
Age_at_sampling:Travelling	0.034	0.1
Age_at_sampling:Diarrhoea	0.06	0.001
Travelling:Diarrhoea	0.008	0.138
Age_at_sampling:Antibiotics	0.019	0.202
Travelling:Antibiotics	0.008	0.092
Diarrhoea:Antibiotics	0.003	0.867
Age_at_sampling:Travelling:Diarrhoea	0.021	0.487
Age_at_sampling:Diarrhoea:Antibiotics	0.008	0.137
Residuals	0.727
UniFrac
Separately
Age at sampling	0.093	0.001
Travelling	0.014	0.002
Diarrhoea	0.014	0.001
Antibiotics	0.021	0.001
Together
Age_at_sampling	0.092	0.001
Antibiotics	0.012	0.003
Travelling	0.014	0.001
Diarrhoea	0.011	0.012
Age_at_sampling:Antibiotics	0.016	0.473
Age_at_sampling:Travelling	0.037	0.009
Antibiotics:Travelling	0.009	0.047
Age_at_sampling:Diarrhoea	0.03	0.172
Antibiotics:Diarrhoea	0.006	0.412
Travelling:Diarrhoea	0.007	0.183
Age_at_sampling:Antibiotics:Diarrhoea	0.007	0.213
Age_at_sampling:Travelling:Diarrhoea	0.023	0.319
Residuals	0.737

## Sheet: Supplementary table 2
Phylum	Class	Order	Family	Genus	Species	Variable	FC	pval	pval.adj
Actinobacteria	Actinobacteria	Bifidobacteriales	Bifidobacteriaceae	Bifidobacterium	Bifidobacterium_OTU_77	Antibiotics	0.347686	0.0202	0.3025
Bacteroidetes	Bacteroidia	Bacteroidales	Bacteroidaceae	Bacteroides	Bacteroides_OTU_1325	Antibiotics	0.475206	0.0242	0.3025
					Bacteroides_OTU_1437	Antibiotics	0.684678	0.0187	0.3025
						Antibiotics	0.73878	0.0098	0.3025
						Antibiotics	0.73878	0.0098	0.3025
						Antibiotics	0.811185	0.0212	0.3025
						Antibiotics	0.811185	0.0212	0.3025
						Antibiotics	0.813805	0.0223	0.3025
Firmicutes	Clostridia	Clostridiales	Order_Clostridiales	Order_Clostridiales	Order_Clostridiales	Antibiotics	4.49434	0.013	0.3025
						Antibiotics	4.49434	0.013	0.3025
						Antibiotics	4.49434	0.013	0.3025
						Antibiotics	1.25497	0.0446	0.471429
						Antibiotics	1.25497	0.0446	0.471429
						Antibiotics	1.29611	0.0164	0.3025
Bacteroidetes	Bacteroidia	Bacteroidales	Order_Bacteroidales	Order_Bacteroidales	Order_Bacteroidales	Diarrhea	0.751248	0.0458	0.359168
						Diarrhea	0.751248	0.0458	0.359168
						Diarrhea	0.751248	0.0458	0.359168
			Prevotellaceae	Alloprevotella	Alloprevotella_OTU_36	Diarrhea	0.171996	0.0104	0.221371
						Diarrhea	0.171996	0.0104	0.221371
				Prevotella	Prevotella_OTU_1240	Diarrhea	0.0979918	0.0003	0.02235
						Diarrhea	0.0999751	0.0003	0.02235
						Diarrhea	0.160136	0.0005	0.0248333
			Rikenellaceae	Alistipes	Alistipes_OTU_1499	Diarrhea	1.51424	0.0414	0.359168
						Diarrhea	1.51424	0.0414	0.359168
						Diarrhea	1.51424	0.0414	0.359168
Firmicutes	Clostridia	Clostridiales	Lachnospiraceae	Blautia	Blautia_OTU_1928	Diarrhea	0.433178	0.0219	0.359168
				Clostridium_XlVa	Clostridium_XlVa_OTU_83	Diarrhea	0.520492	0.017	0.316625
			Ruminococcaceae	Clostridium_IV		Diarrhea	1.67217	0.0323	0.359168
				Oscillibacter	Oscillibacter_OTU_272	Diarrhea	1.82822	0.0052	0.15496
						Diarrhea	1.82822	0.0052	0.15496
Proteobacteria	Gammaproteobacteria	Pasteurellales	Pasteurellaceae	Haemophilus		Diarrhea	0.488013	0.0334	0.359168
						Diarrhea	0.488013	0.0334	0.359168
						Diarrhea	0.488013	0.0334	0.359168
Bacteroidetes	Bacteroidia	Bacteroidales	Bacteroidaceae	Bacteroides	Bacteroides_OTU_1012	Travelling	0.604688	0.0001	0.00496667
					Bacteroides_OTU_1406	Travelling	0.662996	0.0319	0.306381
					Bacteroides_thetaiotaomicron	Travelling	0.379233	0.0001	0.00496667
						Travelling	0.857123	0.042	0.347667
						Travelling	0.857123	0.042	0.347667
			Porphyromonadaceae	Barnesiella	Barnesiella_OTU_1215	Travelling	6.8255	0.0329	0.306381
						Travelling	0.868156	0.0066	0.0702429
						Travelling	0.868156	0.0066	0.0702429
						Travelling	0.861212	0.0034	0.05066
Firmicutes	Clostridia	Clostridiales	Lachnospiraceae	Family_Lachnospiraceae	Family_Lachnospiraceae	Travelling	1.65747	0.0002	0.00596
						Travelling	1.65747	0.0002	0.00596
				Lachnospiracea_incertae_sedis	Lachnospiracea_incertae_sedis_OTU_1267	Travelling	2.47687	0.0046	0.0620833
					Lachnospiracea_incertae_sedis_OTU_1787	Travelling	2.26187	0.005	0.0620833
						Travelling	1.56298	0.0015	0.0314556
						Travelling	1.63222	0.0001	0.00496667
						Travelling	1.21001	0.0017	0.0314556
						Travelling	1.21001	0.0017	0.0314556
						Travelling	1.19377	0.0019	0.0314556

## Sheet: Supplementary table 3
	Observed Richness					Shannon Diversity Index
Genus	Estimate	Std.Error	t-value	pval	pval.adj	Estimate	Std.Error	t-value	pval	pval.adj
Bacteroides	-0.00834	0.000939	-8.89	6.59e-16	8.56e-15	-0.241	0.0306	-7.9	2.68e-13	1.04e-11
Barnesiella	0.000948	0.000106	8.91	5.65e-16	8.56e-15	0.0249	0.00357	6.97	5.84e-11	5.69e-10
Odoribacter	0.000132	1.48e-05	8.9	6.22e-16	8.56e-15	0.00351	0.000496	7.08	3.16e-11	4.11e-10
Clostridium_IV	0.000534	9.55e-05	5.59	8.34e-08	6.51e-07	0.0218	0.00282	7.73	7.59e-13	1.48e-11
Oscillibacter	0.000434	7.74e-05	5.61	7.59e-08	6.51e-07	0.015	0.00239	6.26	2.78e-09	2.17e-08
Akkermansia	0.000115	2.08e-05	5.52	1.17e-07	7.6e-07	0.00334	0.000662	5.04	1.14e-06	6.33e-06
Acetivibrio	0.000434	9.14e-05	4.75	4.19e-06	2.34e-05	0.0132	0.00289	4.55	9.81e-06	4.25e-05
Dialister	0.00155	0.000339	4.56	9.56e-06	4.61e-05	0.0363	0.011	3.31	0.00111	0.00289
Paraprevotella	0.000169	3.73e-05	4.53	1.06e-05	4.61e-05	0.00337	0.00121	2.78	0.00608	0.0125
Family_Lachnospiraceae	0.00136	0.000332	4.1	6.25e-05	0.000244	0.0471	0.0103	4.55	9.78e-06	4.25e-05
Bifidobacterium	0.000304	7.57e-05	4.01	8.87e-05	0.000315	0.0106	0.00236	4.5	1.23e-05	4.78e-05
Other	0.000345	8.67e-05	3.98	0.0001	0.000326	0.0112	0.00272	4.13	5.46e-05	0.000177
Coprococcus	0.000136	4.31e-05	3.17	0.0018	0.0054	0.00524	0.00134	3.92	0.000128	0.000385
Streptococcus	9.57e-05	3.61e-05	2.65	0.00879	0.018	0.00299	0.00114	2.63	0.00929	0.0172
Family_Ruminococcaceae	0.00086	0.000344	2.5	0.0134	0.0262	0.0522	0.0103	5.06	1.05e-06	6.33e-06
